# Supplementary material for: 1H NMR Reveals the Mechanism of Potassium Lactate on Proteolysis and Taste Metabolites of Rugao Ham
Source: Foods. 2023 Mar 29;12(7):1453. doi: 10.3390/foods12071453 (PMC10093880; doi:10.3390/foods12071453)
Supplement: Supplementary file 1 [file foods-12-01453-s001.zip]

Archive with 1 entries (1 files):
- foods-2248921-supplementary.pdf
